# Supplementary material for: Optimizing Textile Disinfection in Hospital-Associated Infections Using Gaseous Ozone
Source: Pathogens. 2025 Sep 26;14(10):977. doi: 10.3390/pathogens14100977 (PMC12567330; doi:10.3390/pathogens14100977)
Supplement: Supplementary file 1 [file pathogens-14-00977-s001.zip]

Archive with 1 entries (1 files):
- pathogens-3831443-supplementary.pdf
